# Supplementary material for: Temporomandibular joint disc repositioning and occlusal splint for adolescents with skeletal class II malocclusion: a single-center, randomized, open-label trial
Source: BMC Oral Health. 2023 Sep 27;23:694. doi: 10.1186/s12903-023-03402-3 (PMC10537145; doi:10.1186/s12903-023-03402-3)
Supplement: Supplementary file 1 — Supplementary Material 1 [file 12903_2023_3402_MOESM1_ESM.xlsx]

## Sheet: OSu±POS
No. of participants	usage of postoperative oral splints	age	gender	Internal Derangements of Right TMJ	pre right condylar height	post 12M right condylar height	position of right condylar new bone	Internal Derangements of Left TMJ	pre left condylar height	post 12M left condylar height	position of left condylar new bone	pre SNA	post 12M SNA	pre SNB	post 12M SNB	pre ANB	post 12M ANB	pre wits appraisal	post 12M wits appraisal	pre U1-sn	post 12M U1-sn	pre L1-mp	post 12M L1-mp	pre U1-L1	post 12M U1-L1	pre Y-axis angle	post 12M Y-axis angle	pre pg'-G'	post 12M pg'-G'	pre sn-G'	post 12M sn-G'	pre overjet	post 12M overjet
1	1	19	F	4	22.8	27	123	3	19.6	20.7	123	80.7	84.2	75.1	76.9	5.6	5.6	1.3	1.6	100.6	101.1	100.2	101.5	122.8	121.3	73.5	72.4	8.1	3.7	5.6	6.5	5.4	5.4
3	2	17	F	4	21.1	22.8	123	4	21.3	23	123	79.7	79.1	75.3	76.7	4.4	2.5	-0.5	-4.2	96.4	96.3	94.9	93.6	127.1	126.9	74.5	74.6	9	6.7	3.9	4.1	4.2	2
4	2	16	F	4	20.8	21.2	13	4	26.3	26.5	0	81.8	81.5	77.1	77.5	4.7	4.1	-0.2	-0.6	111.7	112.9	111.5	107.6	99.7	102.8	72.3	72.5	5.4	4.8	4.1	2.8	3.6	3.3
5	1	13	F	4	19.5	22.2	23	4	22.9	23.6	123	77	78.8	73.8	76.7	3.2	2	-0.6	-2.2	115.1	118.3	90.7	91.9	104.4	102.8	76.5	74.2	22.5	16.5	7.1	6.2	7.4	4.8
6	2	18	F	4	27.5	28.4	123	4	23.1	25.7	123	80.4	80.2	73	73.2	7.4	6.9	0.2	-0.5	96.3	98	99	101.7	115.5	113.1	80.2	80.4	17.3	14.7	1.2	2.1	3.4	2.3
7	2	20	F	4	15.8	16.3	23	4	22.4	22.8	0	80.2	80.1	76	76.3	4.2	3.8	-2.6	-1.2	101.7	99.7	98.8	100.6	120.6	121.3	75.2	74.4	11.8	10.4	2.1	3.4	3.1	1.9
8	1	15	F	4	24.7	27.5	123	4	16.4	17.6	12	83.1	83.2	82.1	83.6	1	-0.4	-4.5	-5.5	112.2	114.4	100.5	102.3	117.9	114.4	67.6	66.3	4.8	4.8	5.4	5.7	3.4	2.7
9	2	13	F	4	12.7	15.9	123	4	13.4	15.6	123	88.5	89	81.8	82.6	6.5	6.4	-2.4	-2	110.9	113.8	86	88.7	116.7	114.1	72.3	71	6	4.5	14.4	12.4	4.2	5
10	2	16	F	4	17.3	20.3	12	4	29.2	30.4	12	80.3	81.1	72.6	73.7	7.7	7.5	5.6	4	110.2	109.2	102.4	110.6	105.3	100.4	63.3	62.2	-3.1	-2	10.3	12.2	7.2	4.5
11	2	17	F	4	23.9	23.9	0	4	27.1	27.1	0	83.5	83.6	76.2	77.1	7.3	6.4	6.3	5.5	110.8	111.8	101.6	100.1	108.5	107.2	72.1	72.2	7.3	7	6.2	5.9	7.9	6
12	1	19	F	4	12.5	14.9	123	4	14.3	16.3	123	82	81.4	76.3	76.9	5.7	4.4	-1.2	-2.4	108.7	106.3	95.4	98.8	108.3	109.2	76.8	76.8	4.1	2.9	5.2	5.3	2.4	1.9
13	1	19	F	4	18.6	22.3	123	4	17.2	20	123	79.3	77.5	70.7	72.1	8.7	5.4	4.2	-0.6	104.7	101.4	103.5	104.4	102.5	105.5	79.6	78.9	23.5	20.7	2	2.5	5.4	2.1
14	2	18	F	3	17.3	20.6	123	3	16	18.2	23	86.4	86	81.3	82.7	5.1	3.3	1.2	-1.3	102.3	100.2	92.7	90.8	132.4	136.7	65.5	64.6	1.5	4.2	5.5	4.9	3.5	3.3
15	2	17	F	4	26.2	30.1	123	4	24.9	27.6	123	86.6	85.7	81.9	82.8	4.7	2.9	2.2	-0.3	111.7	113	94.9	92.9	116.9	118.5	68.8	68.4	-2.6	-4.4	6.8	6	5.5	2.7
16	1	18	F	4	15.4	17.9	123	4	21.7	24.2	23	79.8	80.1	74.1	74.8	5.7	5.3	-3.7	-3.8	92.2	95.3	93.5	94	123.9	121.7	76.8	76.7	8.8	8.6	2.7	3	2.1	0.4
17	2	19	F	4	18	18.9	12	4	21	22.2	12	73.8	73.7	70.3	71	3.5	2.6	-1	-2.9	105.1	104.4	96.2	98	103.9	103.6	81.6	80.7	31.6	27.7	2.3	2.6	5.6	3.3
18	2	18	F	3	14.3	16.4	123	3	19	21.2	12	85.2	85.3	80.1	81.6	5.1	4.7	3.3	2.8	91.7	97.4	98.4	105.9	145.1	132.7	66.1	66.5	0.6	0.2	6.7	6.7	3.7	3.1
19	1	18	F	4	11.3	14.5	123	4	14.2	15.7	12	78.8	78.9	70.3	70.7	8.5	8.2	2.6	0.7	94.5	92.3	108.1	114	110.6	107.7	80.7	80.3	19.6	18.5	0.7	0.6	2.5	0.2
20	1	20	F	4	27.9	29.8	2	4	22.1	23.8	2	77.2	81.4	74.1	78.3	3.1	3.1	-1.6	2.4	102.9	107.3	102.3	98.7	121.5	123.9	72.7	70.1	11.8	5.6	1.1	1.5	7.1	5.4
21	2	15	F	4	19.3	20.5	123	4	18.3	19	12	79.5	79.5	73.3	74.4	6.2	5.2	1.5	0	92.4	95.1	96	93.6	130.1	130	73.6	73.2	9.9	8.1	3	2.9	4	3.7
22	1	15	F	4	22.7	26.5	123	4	24.6	29.2	12	80	80.4	75.9	77	4	3.4	0.5	0.7	112.9	116.2	98	98.8	105.7	105.1	77.6	75.6	8	4	1.5	1.6	4.5	4
23	2	13	F	4	16	16.5	123	4	15	16.1	12	80.9	80.9	77.4	78.9	3.5	2	3.7	3.4	123	122.2	89.2	88	112.2	114.6	69.4	68.6	1.4	1	4.4	5	7.6	6
24	2	15	F	3	16.5	17.8	23	3	20.3	21.2	12	80.2	80.1	76	76.3	4.2	3.8	-2.6	-1.2	101.7	99.7	98.8	100.6	120.6	121.3	75.2	74.4	11.8	10.4	2.1	3.4	3.1	1.9
25	1	12	F	4	19.3	22	123	3	19.9	23.8	123	78.3	77.6	70	72.1	4.4	5.5	5.3	0	93.1	92.7	97.9	100.8	125.7	126.4	78	65.4	19.4	6.2	0.9	1.6	7.3	2.7
26	1	14	F	4	14.5	17.8	23	4	23.3	24.1	23	78.5	79	72.2	75.2	6.4	3.8	3.3	0.4	103.1	110.6	91.7	91.3	119.7	115.3	70.3	68	16.8	12.5	1.9	1.1	6.4	5.2
27	1	14	F	3	20.9	25.5	123	3	21.5	23.8	23	85	85.4	78	81.5	7	3.9	3.2	-2.7	117	114.4	101.6	107.5	101.4	96.3	72	72	6.4	5.6	6.1	5.2	8	0.6
28	2	12	F	4	16.2	17.2	12	4	28.1	29.4	12	82.2	81.3	77.1	77.3	5.1	4	2.9	2.2	109.4	107.4	107.5	104	109.8	116.1	72.3	71.9	10.6	9.3	1.2	2.2	5.4	3.9
29	2	15	F	4	21.2	22.7	123	4	19.1	21.3	2	78.8	78	74	74.1	4.8	3.9	0.3	-0.1	95.1	95.8	94.1	96.1	132.1	130.5	76.1	76.6	11	11.5	3.3	1	6.2	4.8
30	2	15	M	4	18.2	19.1	2	4	17.2	19.7	123	78.5	80.7	74.2	75.2	4.3	5.5	3.8	2.3	102.3	97.8	99.3	102.1	120	122.8	62.4	64.8	3	4	8.8	6.3	4.5	3.8
31	1	19	M	4	17.3	21.3	23	4	22.9	26.9	123	81.8	83.8	73.5	75.8	8.4	8.1	1.1	0.1	98.7	91.6	102.9	105.3	112	116.8	79.7	79.3	10.3	6.9	5.2	6.4	2.2	1.3
32	2	17	M	4	15.3	16.2	3	4	15.3	16.2	3	75.7	76.1	75.4	75.3	0.3	0.8	-2.4	-0.9	99.7	97.4	80.7	88.4	137.5	133.6	75.5	75.7	12.2	11.6	0.1	0.3	2.8	2.7
33	2	15	M	4	14	14.2	123	4	19.8	21.6	23	85.1	84.6	77.6	78.5	7.5	6.1	3.2	1	104.8	106.2	100.6	97	118.3	120.2	68.7	66.5	8.3	3.4	7	8.2	5.1	3.2
34	1	18	M	4	17.9	20.3	123	4	16.7	18.8	123	80.9	83.5	77.3	80.3	3.6	3.3	0	-1.4	116.4	114.7	105	95.6	97.3	110.3	72.9	71.3	1.1	2.5	7.3	7.5	2.1	1.9
35	2	15	M	3	24.8	26.1	2	3	24.8	26.1	2	85.4	84.4	84.2	84.6	1.2	-0.3	-4	-4	121	125.6	100.9	102.9	108.6	101.5	66.3	65.6	1	3	3.8	4.2	1.2	1.4
36	1	17	F	4	18.3	22.7	123	4	17	19.3	123	81.7	81.9	75.1	77.3	6.6	4.6	1.6	-1.2	109	103.5	104.6	100.1	106.9	118.3	74.3	73.2	13.4	9.2	0.7	0.6	5.8	3.5
37	2	14	F	4	16.6	18.2	123	4	16.6	18.2	23	78.5	79.5	74.4	74.9	4.1	4.5	1.5	3.5	98.1	105.8	92.2	91.9	132.9	122.9	74.2	74.4	8.7	7.3	1.7	2.5	6.4	6.3
38	1	19	F	4	15.2	20.5	123	4	20.5	24.1	12	85.5	85.5	80	83.8	5.4	1.7	0.9	-7	114.5	119.2	105.6	105.5	104	101.4	71.1	68.7	0.5	5.6	5	5.3	5.9	1.8
39	1	17	F	3	22.9	26.3	123	4	29.7	31.5	123	82.9	82.9	79	82.5	3.9	0.2	-1.2	-2.9	115.8	123.7	101.3	102.4	99.6	94.5	72.9	70.2	7.3	2	4.6	6.6	2.1	1.9
40	2	15	F	4	17.6	18.7	123	4	17.6	18.7	123	78.9	78.2	73.3	73.4	5.6	4.8	3.3	2.9	94.7	92.8	94.7	99.8	126.1	125.3	77.8	78	16.9	18.5	0.2	1.1	6.4	5.3
42	2	14	F	4	17.3	17.8	23	4	12.5	13.1	123	78.8	79.6	74.7	75.4	4.1	4.2	0.6	1.3	103.2	110.4	93.8	96.2	126.4	116.8	74.1	73.2	12.4	11.6	0.1	2.3	7.3	7.1
43	1	18	F	4	20.1	24.4	123	4	19.4	20.5	123	81.2	81.5	80.1	82.6	1.2	-1.2	-2.5	-5.5	114.3	116.3	95.2	95.4	112.3	110.7	70.3	69.1	3	0.1	3.6	4.9	5.3	3.7
44	1	18	F	4	19.1	23	123	4	20.1	23.8	123	81.1	78.5	73.5	75.3	7.6	3.2	4.6	0.8	108.6	104.8	100	102.9	117.5	117.3	73.6	72.5	12.6	14.1	0.6	1.6	9.5	4.6
45	2	18	F	4	16	16	0	4	17	18.1	23	73.8	73.7	70.3	71	3.5	2.6	-1	-2.9	105.1	104.4	96.2	98	103.9	103.6	81.6	80.7	31.6	27.7	2.3	2.6	5.6	3.3
46	1	16	F	4	11.5	13.2	123	4	13.2	16.5	123	77.8	77.8	69.6	70.9	8.2	6.9	4.1	3.4	103.4	104.1	110.2	109.7	102.1	103.5	78.1	76.5	21.2	15.8	0	1.4	3	0.5
47	1	13	M	4	21.3	23.8	123	4	21.3	23.8	123	84.9	84	77.8	78.2	7.1	5.8	4.7	3.5	107.9	109.7	109.9	108.3	108.7	110.2	72.3	72.1	10.6	7.2	3.9	4.7	4.2	3.6
48	1	16	F	4	13.2	15.8	123	4	17.6	20.6	123	77.8	77.8	69.6	70.9	8.2	6.9	4.1	3.4	103.4	104.1	110.2	109.7	102.1	103.5	78.1	76.5	21.2	15.8	0	0.4	3.7	3.7
49	2	18	F	4	17.1	17.3	0	4	25.5	26.7	123	80.3	81.1	72.6	73.7	7.7	7.5	5.6	4	110.2	109.2	102.4	110.6	105.3	100.4	63.3	62.2	-3.1	-2	10.3	12.2	7.2	4.5
50	1	19	F	3	16.4	18.8	2	3	15.2	17.6	23	78.1	78.8	72.9	75.2	5.3	3.6	3.7	-0.5	112.2	110.1	91.8	92.7	113	115.2	77.5	75.5	15.9	13	0.1	0	8.4	5.1
51	2	20	M	4	12	14.5	123	4	10.2	12.4	123	84.6	84	77.2	78.4	7.4	5.7	5.4	3.8	113.8	114.4	97.3	93.6	108.4	112.6	68.1	72.6	6.1	5.1	11.1	5.8	8.3	6.3
52	2	15	F	4	16.7	18.3	123	4	18.2	19.7	123	76.5	76.7	72.4	72.7	4.1	4	-0.4	-0.6	99.9	99.7	89.1	85.8	124.7	127.4	75.9	76.1	16.5	17.3	0.3	0.6	6	4.2
53	1	13	F	4	17.3	21	123	4	14.3	17.6	123	80.3	79.6	75.3	74.6	5.1	4.9	6.1	3.8	120.9	109.6	91.2	104.7	105.8	107.4	75.6	74.8	8.9	10.4	5.1	3.6	10.4	7.7
54	1	20	F	4	12.3	15	123	4	14.1	16	123	82.7	82.5	72.7	73.4	10	9.1	5.8	2	103.4	97.2	98.8	99.1	109.2	116	80.5	81	19.2	16.3	2.7	3.6	4.6	2.3
55	1	18	M	4	23.5	26.3	123	4	24.2	28.6	123	91.6	93.6	85.7	88.4	5.9	5.3	1.6	-1.3	105.3	105	88.2	86.8	132.7	137.2	65.6	63.8	8.4	12.8	14.9	15.1	6.5	4.8
56	2	20	F	4	22.8	23.3	23	4	22.4	24.1	123	81.3	83.8	79.3	77.6	2	6.2	-2.5	2.3	107.4	105.4	96.6	96.9	118.6	118.2	70.3	72	0.7	2.8	8	6.5	4	4.9
57	1	13	F	4	15.4	18.2	23	4	19	20.6	123	80.9	80.9	70.7	72.1	10.2	8.8	5.8	1.8	95.6	94.9	97.2	103	115.6	112.7	80.2	79.2	21.4	22	4.1	4.9	5.9	3.5
58	1	18	F	4	24.1	27.6	123	4	22.7	26.1	123	80	79.3	76.3	76.7	3.7	2.6	-1.4	-4.2	100.2	102.5	77.3	82.6	136.6	132.1	76.1	75.6	8.2	7.2	5.3	3.9	6.4	3.7
59	1	12	F	4	21	22.3	123	4	19.4	22.5	123	81.7	81.9	77.1	78	4.7	3.9	4.1	2.7	100.7	103.1	87.3	93.2	137.7	131.4	69.8	69.6	3.5	1.7	3.9	4.1	5.9	5.5
60	2	20	F	4	17.2	19.4	12	4	16.8	19.8	123	82.4	82.4	77.2	78.2	5.2	4.1	2.9	1.7	118.1	115.1	104.3	105.5	100.9	103.4	72.1	72.1	10	7.8	3.6	3.7	7.4	6.1
note		usage of postoperative oral splints:1, use;2, not use
		position of right/left condylar new bone:1, anterior;2, superior;3, posterior
		gender:M, male; F,female
